# Supplementary material for: Phenotypic Antimicrobial Resistance of Some Bacterial Strains Isolated from Red Foxes (Vulpes vulpes) in Western Romania
Source: Antibiotics (Basel). 2026 Feb 4;15(2):167. doi: 10.3390/antibiotics15020167 (PMC12937231; doi:10.3390/antibiotics15020167)
Supplement: Supplementary file 1 [file antibiotics-15-00167-s001.zip]

Archive with 1 entries (1 files):
- antibiotics-4095867-supplementary.pdf
